# Supplementary material for: Evaluation of Different Sensor Systems for Classifying the Behavior of Dairy Cows on Pasture
Source: Sensors (Basel). 2024 Dec 3;24(23):7739. doi: 10.3390/s24237739 (PMC11644843; doi:10.3390/s24237739)
Supplement: Supplementary file 1 [file sensors-24-07739-s001.zip]

Archive with 1 entries (1 files):
- sensors-3232804-supplementary.png
